# Supplementary material for: Phytochemistry, Bioactivities and Traditional Uses of Michelia × alba
Source: Molecules. 2022 May 26;27(11):3450. doi: 10.3390/molecules27113450 (PMC9182571; doi:10.3390/molecules27113450)
Supplement: Supplementary file 1 [file molecules-27-03450-s001.zip]

Archive with 2 entries (2 files):
- Supplementary Data S1 - Molecule.pdf
- Supplementary Data S2 - Molecule.pdf
